# Supplementary material for: Common genetic variants in complement genes other than CFH, CD46 and the CFHRs are not associated with aHUS
Source: Mol Immunol. 2012 Jan;49(4):640–8. doi: 10.1016/j.molimm.2011.11.003 (PMC3438446; doi:10.1016/j.molimm.2011.11.003)
Supplement: Supplementary file 1 [file mmc1.zip]

Archive with 3 entries (2 files):
- mmc1.docx
- __MACOSX/
- __MACOSX/._mmc1.docx
